# Supplementary material for: Simultaneous Determination of Xanthine and Hypoxanthine Using Polyglycine/rGO-Modified Glassy Carbon Electrode
Source: Molecules. 2023 Feb 2;28(3):1458. doi: 10.3390/molecules28031458 (PMC9922001; doi:10.3390/molecules28031458)
Supplement: Supplementary file 1 [file molecules-28-01458-s001.zip]

Archive with 1 entries (1 files):
- molecules-2138449-supplementary.pdf
